# Supplementary material for: Three-year assessment of cadmium exposure and bone mineral density changes in cadmium-contaminated areas in northwestern Thailand
Source: PLoS One. 2025 Oct 22;20(10):e0334521. doi: 10.1371/journal.pone.0334521 (PMC12543156; doi:10.1371/journal.pone.0334521)
Supplement: S1 Data — (XLSX) [file pone.0334521.s001.xlsx]

## Sheet: Bone and Cd
Anonymous_ID	Year	Sex	Smoke	Alcohol	Exercise	Bone_Mass	UCd_gr (µg/g creatinine)	Age_group	BMI_group
P001	2019	Female	Never	Never	0 days/week	0.36	<2	3	18.5-22.9
P002	2019	Female	Never	Never	0 days/week	0.35	<2	3	<18.5
P003	2019	Female	Never	Never	0 days/week	0.36	<2	2	25-29.9
P004	2019	Female	Never	Never	0 days/week	0.47	<2	2	<18.5
P005	2019	Female	Never	Never	0 days/week	0.42	<2	2	18.5-22.9
P006	2019	Female	Never	Never	0 days/week	0.45	<2	2	23-24.9
P007	2019	Female	Never	Never	0 days/week	0.34	<2	3	25-29.9
P008	2019	Female	Never	Never	0 days/week	0.37	<2	3	18.5-22.9
P009	2019	Female	Never	Never	0 days/week	0.33	<2	3	18.5-22.9
P010	2019	Female	Never	Never	0 days/week	0.36	<2	2	18.5-22.9
P011	2019	Female	Never	Never	0 days/week	0.4	<2	2	25-29.9
P012	2019	Female	Never	Never	0 days/week	0.43	<2	3	18.5-22.9
P013	2019	Female	Never	Never	0 days/week	0.28	<2	3	>=30
P014	2019	Female	Never	Never	0 days/week	0.31	<2	3	23-24.9
P015	2019	Female	Never	Never	0 days/week	0.45	<2	2	25-29.9
P016	2019	Female	Never	Never	0 days/week	0.43	<2	2	25-29.9
P017	2022	Female	Never	Never	0 days/week	0.31	<2	3	25-29.9
P018	2022	Female	Never	Never	0 days/week	0.34	<2	2	25-29.9
P019	2022	Female	Never	Never	0 days/week	0.24	<2	3	25-29.9
P020	2022	Female	Never	Never	0 days/week	0.42	<2	3	18.5-22.9
P021	2022	Female	Never	Never	0 days/week	0.44	<2	3	18.5-22.9
P022	2022	Female	Never	Never	0 days/week	0.36	<2	3	18.5-22.9
P023	2022	Female	Never	Never	0 days/week	0.34	<2	3	25-29.9
P024	2022	Female	Never	Never	0 days/week	0.28	<2	4	23-24.9
P025	2022	Female	Never	Never	0 days/week	0.5	<2	2	<18.5
P026	2022	Female	Never	Never	0 days/week	0.38	<2	3	18.5-22.9
P027	2022	Female	Never	Never	0 days/week	0.32	<2	4	23-24.9
P028	2022	Female	Never	Never	0 days/week	0.4	<2	3	23-24.9
P029	2022	Female	Never	Never	0 days/week	0.3	<2	4	25-29.9
P030	2022	Female	Never	Never	0 days/week	0.45	<2	3	25-29.9
P031	2022	Female	Never	Never	0 days/week	0.26	<2	3	25-29.9
P032	2022	Female	Never	Never	0 days/week	0.47	<2	3	25-29.9
P033	2022	Female	Never	Never	0 days/week	0.43	<2	3	<18.5
P034	2019	Female	Never	Former	0 days/week	0.44	<2	3	18.5-22.9
P035	2019	Female	Never	Former	0 days/week	0.37	<2	2	<18.5
P036	2019	Female	Never	Former	0 days/week	0.43	<2	2	25-29.9
P037	2022	Female	Never	Former	0 days/week	0.45	<2	3	<18.5
P038	2022	Female	Never	Former	0 days/week	0.51	<2	2	23-24.9
P039	2022	Female	Never	Former	0 days/week	0.46	<2	3	18.5-22.9
P040	2022	Female	Never	Former	0 days/week	0.45	<2	3	23-24.9
P041	2022	Female	Never	Former	0 days/week	0.34	<2	2	18.5-22.9
P042	2022	Female	Never	Former	0 days/week	0.4	<2	3	>=30
P043	2022	Female	Never	Former	0 days/week	0.41	<2	3	18.5-22.9
P044	2022	Female	Ex-smoke	Former	0 days/week	0.34	<2	3	>=30
P045	2019	Female	current	Former	0 days/week	0.37	<2	3	18.5-22.9
P046	2022	Female	current	Former	0 days/week	0.36	<2	4	25-29.9
P047	2019	Female	Never	Occasionally	0 days/week	0.37	<2	3	18.5-22.9
P048	2019	Female	Never	Occasionally	0 days/week	0.52	<2	2	25-29.9
P049	2019	Female	Never	Occasionally	0 days/week	0.49	<2	3	25-29.9
P050	2019	Female	Never	Occasionally	0 days/week	0.45	<2	2	23-24.9
P051	2019	Female	Never	Occasionally	0 days/week	0.48	<2	3	23-24.9
P052	2019	Female	Never	Occasionally	0 days/week	0.44	<2	3	25-29.9
P053	2019	Female	Never	Occasionally	0 days/week	0.49	<2	2	25-29.9
P054	2019	Female	Never	Occasionally	0 days/week	0.47	<2	3	23-24.9
P055	2019	Female	Never	Occasionally	0 days/week	0.37	<2	3	<18.5
P056	2019	Female	Never	Occasionally	0 days/week	0.47	<2	3	25-29.9
P057	2019	Female	Never	Occasionally	0 days/week	0.52	<2	2	23-24.9
P058	2022	Female	Never	Occasionally	0 days/week	0.35	<2	3	>=30
P059	2022	Female	Never	Occasionally	0 days/week	0.35	<2	3	23-24.9
P060	2022	Female	Never	Occasionally	0 days/week	0.33	<2	3	25-29.9
P061	2022	Female	Never	Occasionally	0 days/week	0.48	<2	2	18.5-22.9
P062	2022	Female	Never	Occasionally	0 days/week	0.36	<2	3	23-24.9
P063	2022	Female	Never	Occasionally	0 days/week	0.42	<2	3	18.5-22.9
P064	2022	Female	Never	Occasionally	0 days/week	0.47	<2	3	23-24.9
P065	2022	Female	Never	Occasionally	0 days/week	0.49	<2	2	23-24.9
P066	2022	Female	Never	Occasionally	0 days/week	0.39	<2	3	23-24.9
P067	2022	Female	Never	Occasionally	0 days/week	0.5	<2	3	18.5-22.9
P068	2022	Female	Never	Occasionally	0 days/week	0.48	<2	2	18.5-22.9
P069	2022	Female	Never	Occasionally	0 days/week	0.48	<2	2	<18.5
P070	2022	Female	Never	Occasionally	0 days/week	0.46	<2	4	25-29.9
P071	2022	Female	Never	Occasionally	0 days/week	0.33	<2	3	<18.5
P072	2022	Female	Never	Occasionally	0 days/week	0.46	<2	3	18.5-22.9
P073	2019	Female	Ex-smoke	Occasionally	0 days/week	0.31	<2	2	23-24.9
P074	2019	Female	Ex-smoke	Occasionally	0 days/week	0.36	<2	3	25-29.9
P075	2022	Female	Ex-smoke	Occasionally	0 days/week	0.31	<2	3	18.5-22.9
P076	2019	Female	Never	Never	< 3 days/week	0.39	<2	3	18.5-22.9
P077	2019	Female	Never	Never	< 3 days/week	0.42	<2	3	23-24.9
P078	2019	Female	Never	Never	< 3 days/week	0.28	<2	3	25-29.9
P079	2019	Female	Never	Never	< 3 days/week	0.44	<2	2	25-29.9
P080	2019	Female	Never	Never	< 3 days/week	0.42	<2	3	25-29.9
P081	2019	Female	Never	Never	< 3 days/week	0.41	<2	3	25-29.9
P082	2019	Female	Never	Never	< 3 days/week	0.44	<2	2	18.5-22.9
P083	2019	Female	Never	Never	< 3 days/week	0.53	<2	2	18.5-22.9
P084	2019	Female	Never	Never	< 3 days/week	0.39	<2	3	18.5-22.9
P085	2019	Female	Never	Never	< 3 days/week	0.32	<2	4	23-24.9
P086	2019	Female	Never	Never	< 3 days/week	0.36	<2	4	23-24.9
P087	2019	Female	Never	Never	< 3 days/week	0.35	<2	3	25-29.9
P088	2019	Female	Never	Never	< 3 days/week	0.49	<2	3	25-29.9
P089	2019	Female	Never	Never	< 3 days/week	0.34	<2	3	>=30
P090	2019	Female	Never	Never	< 3 days/week	0.49	<2	3	18.5-22.9
P091	2019	Female	Never	Never	< 3 days/week	0.4	<2	2	23-24.9
P092	2019	Female	Never	Never	< 3 days/week	0.51	<2	3	18.5-22.9
P093	2019	Female	Never	Never	< 3 days/week	0.49	<2	2	18.5-22.9
P094	2022	Female	Never	Never	< 3 days/week	0.33	<2	3	25-29.9
P095	2022	Female	Never	Never	< 3 days/week	0.36	<2	3	23-24.9
P096	2022	Female	Never	Never	< 3 days/week	0.41	<2	3	25-29.9
P097	2022	Female	Never	Never	< 3 days/week	0.44	<2	3	25-29.9
P098	2022	Female	Never	Never	< 3 days/week	0.42	<2	3	25-29.9
P099	2022	Female	Never	Never	< 3 days/week	0.69	<2	2	18.5-22.9
P100	2022	Female	Never	Never	< 3 days/week	0.35	<2	2	23-24.9
P101	2022	Female	Never	Never	< 3 days/week	0.37	<2	3	23-24.9
P102	2022	Female	Never	Never	< 3 days/week	0.31	<2	4	23-24.9
P103	2022	Female	Never	Never	< 3 days/week	0.53	<2	4	18.5-22.9
P104	2022	Female	Never	Never	< 3 days/week	0.41	<2	3	25-29.9
P105	2022	Female	Never	Never	< 3 days/week	0.5	<2	3	23-24.9
P106	2022	Female	Never	Never	< 3 days/week	0.42	<2	3	>=30
P107	2019	Female	Never	Former	< 3 days/week	0.36	<2	3	25-29.9
P108	2022	Female	Never	Former	< 3 days/week	0.41	<2	3	25-29.9
P109	2022	Female	Never	Former	< 3 days/week	0.31	<2	3	18.5-22.9
P110	2022	Female	Never	Former	< 3 days/week	0.43	<2	2	18.5-22.9
P111	2019	Female	Never	Occasionally	< 3 days/week	0.41	<2	2	25-29.9
P112	2019	Female	Never	Occasionally	< 3 days/week	0.41	<2	3	25-29.9
P113	2019	Female	Never	Occasionally	< 3 days/week	0.42	<2	2	23-24.9
P114	2019	Female	Never	Occasionally	< 3 days/week	0.49	<2	2	25-29.9
P115	2019	Female	Never	Occasionally	< 3 days/week	0.5	<2	2	18.5-22.9
P116	2019	Female	Never	Occasionally	< 3 days/week	0.37	<2	3	<18.5
P117	2019	Female	Never	Occasionally	< 3 days/week	0.45	<2	2	>=30
P118	2019	Female	Never	Occasionally	< 3 days/week	0.45	<2	3	25-29.9
P119	2019	Female	Never	Occasionally	< 3 days/week	0.5	<2	2	23-24.9
P120	2019	Female	Never	Occasionally	< 3 days/week	0.38	<2	3	18.5-22.9
P121	2019	Female	Never	Occasionally	< 3 days/week	0.48	<2	2	18.5-22.9
P122	2019	Female	Never	Occasionally	< 3 days/week	0.37	<2	3	25-29.9
P123	2019	Female	Never	Occasionally	< 3 days/week	0.47	<2	2	18.5-22.9
P124	2022	Female	Never	Occasionally	< 3 days/week	0.4	<2	3	25-29.9
P125	2022	Female	Never	Occasionally	< 3 days/week	0.39	<2	2	25-29.9
P126	2022	Female	Never	Occasionally	< 3 days/week	0.45	<2	2	25-29.9
P127	2022	Female	Never	Occasionally	< 3 days/week	0.37	<2	3	25-29.9
P128	2022	Female	Never	Occasionally	< 3 days/week	0.44	<2	3	18.5-22.9
P129	2022	Female	Never	Occasionally	< 3 days/week	0.42	<2	3	25-29.9
P130	2019	Female	current	Occasionally	< 3 days/week	0.32	<2	3	23-24.9
P131	2022	Female	current	Occasionally	< 3 days/week	0.26	<2	4	18.5-22.9
P132	2019	Female	Never	Never	3 days/week	0.48	<2	2	18.5-22.9
P133	2022	Female	Never	Never	3 days/week	0.36	<2	3	>=30
P134	2019	Female	Never	Former	3 days/week	0.52	<2	2	23-24.9
P135	2022	Female	Never	Former	3 days/week	0.34	<2	4	18.5-22.9
P136	2019	Female	Never	Occasionally	3 days/week	0.48	<2	2	23-24.9
P137	2019	Female	Never	Never	4-6 days/week	0.33	<2	3	18.5-22.9
P138	2019	Female	Never	Never	4-6 days/week	0.37	<2	3	25-29.9
P139	2022	Female	Never	Never	4-6 days/week	0.37	<2	3	25-29.9
P140	2022	Female	Never	Never	4-6 days/week	0.37	<2	4	18.5-22.9
P141	2019	Female	Never	Occasionally	4-6 days/week	0.4	<2	2	23-24.9
P142	2022	Female	Never	Occasionally	4-6 days/week	0.45	<2	2	23-24.9
P143	2019	Female	Never	Never	7 days/week	0.39	<2	3	25-29.9
P144	2019	Female	Never	Never	7 days/week	0.44	<2	2	25-29.9
P145	2019	Female	Never	Never	7 days/week	0.36	<2	3	18.5-22.9
P146	2019	Female	Never	Never	7 days/week	0.4	<2	3	23-24.9
P147	2019	Female	Never	Never	7 days/week	0.38	<2	2	<18.5
P148	2022	Female	Never	Never	7 days/week	0.34	<2	3	18.5-22.9
P149	2022	Female	Never	Never	7 days/week	0.36	<2	2	25-29.9
P150	2022	Female	Never	Never	7 days/week	0.43	<2	2	23-24.9
P151	2022	Female	Never	Never	7 days/week	0.52	<2	3	25-29.9
P152	2022	Female	Never	Never	7 days/week	0.36	<2	3	25-29.9
P153	2019	Female	Never	Former	7 days/week	0.56	<2	2	23-24.9
P154	2022	Female	Never	Former	7 days/week	0.46	<2	2	25-29.9
P155	2019	Female	Never	Occasionally	7 days/week	0.38	<2	3	25-29.9
P156	2019	Female	Never	Occasionally	7 days/week	0.34	<2	3	18.5-22.9
P157	2022	Female	Never	Occasionally	7 days/week	0.39	<2	4	25-29.9
P158	2022	Female	Never	Occasionally	7 days/week	0.34	<2	3	25-29.9
P159	2022	Female	Never	Occasionally	7 days/week	0.35	<2	3	18.5-22.9
P160	2022	Female	Never	Occasionally	7 days/week	0.37	<2	3	18.5-22.9
P161	2019	Female	Never	Never	0 days/week	0.42	2.0-4.9	2	18.5-22.9
P162	2019	Female	Never	Never	0 days/week	0.46	2.0-4.9	2	25-29.9
P163	2019	Female	Never	Never	0 days/week	0.27	2.0-4.9	4	25-29.9
P164	2019	Female	Never	Never	0 days/week	0.37	2.0-4.9	3	25-29.9
P165	2019	Female	Never	Never	0 days/week	0.43	2.0-4.9	3	25-29.9
P166	2019	Female	Never	Never	0 days/week	0.44	2.0-4.9	3	18.5-22.9
P167	2019	Female	Never	Never	0 days/week	0.47	2.0-4.9	3	25-29.9
P168	2019	Female	Never	Never	0 days/week	0.36	2.0-4.9	3	18.5-22.9
P169	2019	Female	Never	Never	0 days/week	0.4	2.0-4.9	4	25-29.9
P170	2019	Female	Never	Never	0 days/week	0.34	2.0-4.9	3	25-29.9
P171	2019	Female	Never	Never	0 days/week	0.29	2.0-4.9	4	18.5-22.9
P172	2019	Female	Never	Never	0 days/week	0.46	2.0-4.9	3	>=30
P173	2019	Female	Never	Never	0 days/week	0.44	2.0-4.9	3	23-24.9
P174	2019	Female	Never	Never	0 days/week	0.43	2.0-4.9	3	23-24.9
P175	2019	Female	Never	Never	0 days/week	0.31	2.0-4.9	4	>=30
P176	2019	Female	Never	Never	0 days/week	0.42	2.0-4.9	2	>=30
P177	2019	Female	Never	Never	0 days/week	0.48	2.0-4.9	3	23-24.9
P178	2019	Female	Never	Never	0 days/week	0.4	2.0-4.9	3	23-24.9
P179	2019	Female	Never	Never	0 days/week	0.39	2.0-4.9	3	18.5-22.9
P180	2019	Female	Never	Never	0 days/week	0.31	2.0-4.9	3	25-29.9
P181	2019	Female	Never	Never	0 days/week	0.42	2.0-4.9	4	18.5-22.9
P182	2019	Female	Never	Never	0 days/week	0.52	2.0-4.9	3	25-29.9
P183	2019	Female	Never	Never	0 days/week	0.33	2.0-4.9	4	18.5-22.9
P184	2019	Female	Never	Never	0 days/week	0.36	2.0-4.9	3	18.5-22.9
P185	2019	Female	Never	Never	0 days/week	0.38	2.0-4.9	3	25-29.9
P186	2022	Female	Never	Never	0 days/week	0.39	2.0-4.9	3	18.5-22.9
P187	2022	Female	Never	Never	0 days/week	0.23	2.0-4.9	4	18.5-22.9
P188	2022	Female	Never	Never	0 days/week	0.34	2.0-4.9	3	23-24.9
P189	2022	Female	Never	Never	0 days/week	0.46	2.0-4.9	3	23-24.9
P190	2022	Female	Never	Never	0 days/week	0.31	2.0-4.9	3	25-29.9
P191	2022	Female	Never	Never	0 days/week	0.47	2.0-4.9	3	18.5-22.9
P192	2022	Female	Never	Never	0 days/week	0.43	2.0-4.9	3	18.5-22.9
P193	2022	Female	Never	Never	0 days/week	0.42	2.0-4.9	4	>=30
P194	2022	Female	Never	Never	0 days/week	0.4	2.0-4.9	3	23-24.9
P195	2022	Female	Never	Never	0 days/week	0.4	2.0-4.9	4	23-24.9
P196	2022	Female	Never	Never	0 days/week	0.29	2.0-4.9	4	23-24.9
P197	2022	Female	Never	Never	0 days/week	0.37	2.0-4.9	3	18.5-22.9
P198	2022	Female	Never	Never	0 days/week	0.45	2.0-4.9	4	18.5-22.9
P199	2022	Female	Never	Never	0 days/week	0.31	2.0-4.9	3	23-24.9
P200	2022	Female	Never	Never	0 days/week	0.45	2.0-4.9	3	18.5-22.9
P201	2022	Female	Never	Never	0 days/week	0.27	2.0-4.9	4	23-24.9
P202	2022	Female	Never	Never	0 days/week	0.37	2.0-4.9	3	25-29.9
P203	2022	Female	Never	Never	0 days/week	0.51	2.0-4.9	3	>=30
P204	2022	Female	Never	Never	0 days/week	0.53	2.0-4.9	3	23-24.9
P205	2022	Female	Never	Never	0 days/week	0.42	2.0-4.9	3	23-24.9
P206	2022	Female	Never	Never	0 days/week	0.42	2.0-4.9	4	23-24.9
P207	2022	Female	Never	Never	0 days/week	0.43	2.0-4.9	3	18.5-22.9
P208	2022	Female	Never	Never	0 days/week	0.36	2.0-4.9	3	25-29.9
P209	2022	Female	Never	Never	0 days/week	0.3	2.0-4.9	4	18.5-22.9
P210	2022	Female	Never	Never	0 days/week	0.34	2.0-4.9	3	18.5-22.9
P211	2022	Female	Never	Never	0 days/week	0.48	2.0-4.9	2	25-29.9
P212	2022	Female	Never	Never	0 days/week	0.3	2.0-4.9	3	25-29.9
P213	2022	Female	Never	Never	0 days/week	0.4	2.0-4.9	4	25-29.9
P214	2022	Female	Never	Never	0 days/week	0.42	2.0-4.9	4	25-29.9
P215	2022	Female	Never	Never	0 days/week	0.33	2.0-4.9	3	23-24.9
P216	2022	Female	Never	Never	0 days/week	0.36	2.0-4.9	3	>=30
P217	2019	Female	Ex-smoke	Never	0 days/week	0.33	2.0-4.9	3	25-29.9
P218	2019	Female	Ex-smoke	Never	0 days/week	0.31	2.0-4.9	3	23-24.9
P219	2019	Female	Ex-smoke	Never	0 days/week	0.29	2.0-4.9	3	25-29.9
P220	2019	Female	Ex-smoke	Never	0 days/week	0.23	2.0-4.9	4	23-24.9
P221	2019	Female	Ex-smoke	Never	0 days/week	0.4	2.0-4.9	3	25-29.9
P222	2022	Female	Ex-smoke	Never	0 days/week	0.38	2.0-4.9	4	23-24.9
P223	2022	Female	Ex-smoke	Never	0 days/week	0.32	2.0-4.9	3	25-29.9
P224	2022	Female	Ex-smoke	Never	0 days/week	0.36	2.0-4.9	3	23-24.9
P225	2022	Female	Ex-smoke	Never	0 days/week	0.23	2.0-4.9	4	25-29.9
P226	2019	Female	current	Never	0 days/week	0.3	2.0-4.9	2	25-29.9
P227	2019	Female	current	Never	0 days/week	0.23	2.0-4.9	4	18.5-22.9
P228	2022	Female	current	Never	0 days/week	0.29	2.0-4.9	3	25-29.9
P229	2022	Female	current	Never	0 days/week	0.32	2.0-4.9	4	25-29.9
P230	2019	Female	Never	Former	0 days/week	0.33	2.0-4.9	3	25-29.9
P231	2019	Female	Never	Former	0 days/week	0.42	2.0-4.9	3	23-24.9
P232	2019	Female	Never	Former	0 days/week	0.38	2.0-4.9	2	>=30
P233	2022	Female	Never	Former	0 days/week	0.37	2.0-4.9	3	23-24.9
P234	2022	Female	Never	Former	0 days/week	0.33	2.0-4.9	4	23-24.9
P235	2022	Female	Never	Former	0 days/week	0.52	2.0-4.9	2	25-29.9
P236	2022	Female	Never	Former	0 days/week	0.45	2.0-4.9	3	25-29.9
P237	2022	Female	Never	Former	0 days/week	0.39	2.0-4.9	3	18.5-22.9
P238	2022	Female	Never	Former	0 days/week	0.34	2.0-4.9	3	25-29.9
P239	2022	Female	Never	Former	0 days/week	0.44	2.0-4.9	3	25-29.9
P240	2019	Female	Ex-smoke	Former	0 days/week	0.27	2.0-4.9	4	23-24.9
P241	2019	Female	Ex-smoke	Former	0 days/week	0.3	2.0-4.9	4	23-24.9
P242	2019	Female	Ex-smoke	Former	0 days/week	0.39	2.0-4.9	3	18.5-22.9
P243	2019	Female	Ex-smoke	Former	0 days/week	0.38	2.0-4.9	3	25-29.9
P244	2022	Female	Ex-smoke	Former	0 days/week	0.4	2.0-4.9	4	25-29.9
P245	2022	Female	Ex-smoke	Former	0 days/week	0.29	2.0-4.9	4	23-24.9
P246	2022	Female	Ex-smoke	Former	0 days/week	0.33	2.0-4.9	4	25-29.9
P247	2022	Female	current	Former	0 days/week	0.29	2.0-4.9	3	18.5-22.9
P248	2019	Female	Never	Occasionally	0 days/week	0.45	2.0-4.9	2	25-29.9
P249	2019	Female	Never	Occasionally	0 days/week	0.41	2.0-4.9	2	25-29.9
P250	2019	Female	Never	Occasionally	0 days/week	0.31	2.0-4.9	3	23-24.9
P251	2019	Female	Never	Occasionally	0 days/week	0.38	2.0-4.9	3	18.5-22.9
P252	2019	Female	Never	Occasionally	0 days/week	0.41	2.0-4.9	2	25-29.9
P253	2019	Female	Never	Occasionally	0 days/week	0.39	2.0-4.9	2	25-29.9
P254	2019	Female	Never	Occasionally	0 days/week	0.39	2.0-4.9	3	18.5-22.9
P255	2019	Female	Never	Occasionally	0 days/week	0.47	2.0-4.9	2	23-24.9
P256	2019	Female	Never	Occasionally	0 days/week	0.43	2.0-4.9	2	>=30
P257	2019	Female	Never	Occasionally	0 days/week	0.31	2.0-4.9	3	25-29.9
P258	2019	Female	Never	Occasionally	0 days/week	0.36	2.0-4.9	3	25-29.9
P259	2019	Female	Never	Occasionally	0 days/week	0.43	2.0-4.9	3	25-29.9
P260	2022	Female	Never	Occasionally	0 days/week	0.27	2.0-4.9	3	23-24.9
P261	2022	Female	Never	Occasionally	0 days/week	0.43	2.0-4.9	3	23-24.9
P262	2022	Female	Never	Occasionally	0 days/week	0.43	2.0-4.9	3	23-24.9
P263	2022	Female	Never	Occasionally	0 days/week	0.42	2.0-4.9	3	>=30
P264	2022	Female	Never	Occasionally	0 days/week	0.56	2.0-4.9	3	25-29.9
P265	2022	Female	Never	Occasionally	0 days/week	0.43	2.0-4.9	3	25-29.9
P266	2022	Female	Never	Occasionally	0 days/week	0.37	2.0-4.9	3	23-24.9
P267	2022	Female	Never	Occasionally	0 days/week	0.41	2.0-4.9	4	<18.5
P268	2022	Female	Never	Occasionally	0 days/week	0.44	2.0-4.9	2	23-24.9
P269	2022	Female	Never	Occasionally	0 days/week	0.41	2.0-4.9	3	18.5-22.9
P270	2022	Female	Never	Occasionally	0 days/week	0.3	2.0-4.9	3	>=30
P271	2022	Female	Ex-smoke	Occasionally	0 days/week	0.27	2.0-4.9	4	23-24.9
P272	2022	Female	Ex-smoke	Occasionally	0 days/week	0.36	2.0-4.9	4	25-29.9
P273	2019	Female	current	Occasionally	0 days/week	0.37	2.0-4.9	3	18.5-22.9
P274	2022	Female	current	Occasionally	0 days/week	0.39	2.0-4.9	3	>=30
P275	2019	Female	Never	Never	< 3 days/week	0.41	2.0-4.9	3	18.5-22.9
P276	2019	Female	Never	Never	< 3 days/week	0.39	2.0-4.9	2	25-29.9
P277	2019	Female	Never	Never	< 3 days/week	0.42	2.0-4.9	3	25-29.9
P278	2019	Female	Never	Never	< 3 days/week	0.47	2.0-4.9	2	>=30
P279	2019	Female	Never	Never	< 3 days/week	0.42	2.0-4.9	3	23-24.9
P280	2019	Female	Never	Never	< 3 days/week	0.4	2.0-4.9	2	23-24.9
P281	2019	Female	Never	Never	< 3 days/week	0.34	2.0-4.9	3	>=30
P282	2019	Female	Never	Never	< 3 days/week	0.43	2.0-4.9	2	23-24.9
P283	2019	Female	Never	Never	< 3 days/week	0.46	2.0-4.9	2	18.5-22.9
P284	2019	Female	Never	Never	< 3 days/week	0.41	2.0-4.9	3	18.5-22.9
P285	2019	Female	Never	Never	< 3 days/week	0.42	2.0-4.9	2	18.5-22.9
P286	2019	Female	Never	Never	< 3 days/week	0.28	2.0-4.9	4	18.5-22.9
P287	2019	Female	Never	Never	< 3 days/week	0.35	2.0-4.9	4	18.5-22.9
P288	2019	Female	Never	Never	< 3 days/week	0.4	2.0-4.9	2	18.5-22.9
P289	2019	Female	Never	Never	< 3 days/week	0.49	2.0-4.9	2	25-29.9
P290	2019	Female	Never	Never	< 3 days/week	0.47	2.0-4.9	2	18.5-22.9
P291	2019	Female	Never	Never	< 3 days/week	0.49	2.0-4.9	3	23-24.9
P292	2019	Female	Never	Never	< 3 days/week	0.31	2.0-4.9	2	25-29.9
P293	2019	Female	Never	Never	< 3 days/week	0.27	2.0-4.9	3	18.5-22.9
P294	2019	Female	Never	Never	< 3 days/week	0.37	2.0-4.9	4	18.5-22.9
P295	2019	Female	Never	Never	< 3 days/week	0.49	2.0-4.9	3	25-29.9
P296	2019	Female	Never	Never	< 3 days/week	0.33	2.0-4.9	2	25-29.9
P297	2019	Female	Never	Never	< 3 days/week	0.47	2.0-4.9	3	25-29.9
P298	2022	Female	Never	Never	< 3 days/week	0.52	2.0-4.9	3	18.5-22.9
P299	2022	Female	Never	Never	< 3 days/week	0.29	2.0-4.9	3	25-29.9
P300	2022	Female	Never	Never	< 3 days/week	0.46	2.0-4.9	3	25-29.9
P301	2022	Female	Never	Never	< 3 days/week	0.43	2.0-4.9	3	23-24.9
P302	2022	Female	Never	Never	< 3 days/week	0.25	2.0-4.9	4	23-24.9
P303	2022	Female	Never	Never	< 3 days/week	0.46	2.0-4.9	3	18.5-22.9
P304	2022	Female	Never	Never	< 3 days/week	0.45	2.0-4.9	3	23-24.9
P305	2022	Female	Never	Never	< 3 days/week	0.43	2.0-4.9	2	25-29.9
P306	2022	Female	Never	Never	< 3 days/week	0.51	2.0-4.9	3	23-24.9
P307	2022	Female	Never	Never	< 3 days/week	0.15	2.0-4.9	4	18.5-22.9
P308	2019	Female	Ex-smoke	Never	< 3 days/week	0.41	2.0-4.9	3	18.5-22.9
P309	2022	Female	Ex-smoke	Never	< 3 days/week	0.33	2.0-4.9	4	18.5-22.9
P310	2019	Female	Never	Former	< 3 days/week	0.54	2.0-4.9	2	25-29.9
P311	2019	Female	Never	Former	< 3 days/week	0.41	2.0-4.9	2	>=30
P312	2019	Female	Never	Former	< 3 days/week	0.3	2.0-4.9	3	18.5-22.9
P313	2022	Female	Never	Former	< 3 days/week	0.51	2.0-4.9	3	25-29.9
P314	2022	Female	Never	Former	< 3 days/week	0.4	2.0-4.9	3	23-24.9
P315	2019	Female	Ex-smoke	Former	< 3 days/week	0.32	2.0-4.9	4	25-29.9
P316	2022	Female	Ex-smoke	Former	< 3 days/week	0.26	2.0-4.9	4	<18.5
P317	2022	Female	Ex-smoke	Former	< 3 days/week	0.28	2.0-4.9	3	18.5-22.9
P318	2022	Female	Ex-smoke	Former	< 3 days/week	0.32	2.0-4.9	4	18.5-22.9
P319	2022	Female	current	Former	< 3 days/week	0.38	2.0-4.9	3	18.5-22.9
P320	2019	Female	Never	Occasionally	< 3 days/week	0.4	2.0-4.9	3	18.5-22.9
P321	2019	Female	Never	Occasionally	< 3 days/week	0.36	2.0-4.9	2	23-24.9
P322	2019	Female	Never	Occasionally	< 3 days/week	0.38	2.0-4.9	3	>=30
P323	2019	Female	Never	Occasionally	< 3 days/week	0.43	2.0-4.9	2	18.5-22.9
P324	2019	Female	Never	Occasionally	< 3 days/week	0.44	2.0-4.9	2	18.5-22.9
P325	2019	Female	Never	Occasionally	< 3 days/week	0.41	2.0-4.9	2	25-29.9
P326	2019	Female	Never	Occasionally	< 3 days/week	0.4	2.0-4.9	2	25-29.9
P327	2019	Female	Never	Occasionally	< 3 days/week	0.4	2.0-4.9	3	25-29.9
P328	2019	Female	Never	Occasionally	< 3 days/week	0.35	2.0-4.9	2	<18.5
P329	2019	Female	Never	Occasionally	< 3 days/week	0.48	2.0-4.9	3	25-29.9
P330	2019	Female	Never	Occasionally	< 3 days/week	0.46	2.0-4.9	3	<18.5
P331	2019	Female	Never	Occasionally	< 3 days/week	0.46	2.0-4.9	3	<18.5
P332	2022	Female	Never	Occasionally	< 3 days/week	0.35	2.0-4.9	3	25-29.9
P333	2022	Female	Never	Occasionally	< 3 days/week	0.25	2.0-4.9	3	18.5-22.9
P334	2022	Female	Never	Occasionally	< 3 days/week	0.45	2.0-4.9	3	25-29.9
P335	2022	Female	Never	Occasionally	< 3 days/week	0.43	2.0-4.9	3	23-24.9
P336	2022	Female	Never	Occasionally	< 3 days/week	0.42	2.0-4.9	2	25-29.9
P337	2022	Female	Never	Occasionally	< 3 days/week	0.35	2.0-4.9	3	25-29.9
P338	2022	Female	Never	Occasionally	< 3 days/week	0.3	2.0-4.9	3	23-24.9
P339	2022	Female	Ex-smoke	Occasionally	< 3 days/week	0.48	2.0-4.9	3	25-29.9
P340	2019	Female	current	Occasionally	< 3 days/week	0.39	2.0-4.9	3	18.5-22.9
P341	2019	Female	current	Occasionally	< 3 days/week	0.41	2.0-4.9	3	18.5-22.9
P342	2022	Female	current	Occasionally	< 3 days/week	0.42	2.0-4.9	4	25-29.9
P343	2022	Female	current	Occasionally	< 3 days/week	0.38	2.0-4.9	3	25-29.9
P344	2019	Female	Never	Never	3 days/week	0.28	2.0-4.9	4	18.5-22.9
P345	2019	Female	Never	Never	3 days/week	0.32	2.0-4.9	3	25-29.9
P346	2019	Female	Never	Never	3 days/week	0.38	2.0-4.9	4	>=30
P347	2019	Female	Never	Never	3 days/week	0.42	2.0-4.9	2	18.5-22.9
P348	2019	Female	Never	Never	3 days/week	0.2	2.0-4.9	4	25-29.9
P349	2022	Female	Never	Never	3 days/week	0.32	2.0-4.9	3	18.5-22.9
P350	2022	Female	Never	Never	3 days/week	0.33	2.0-4.9	4	25-29.9
P351	2019	Female	Ex-smoke	Never	3 days/week	0.41	2.0-4.9	3	25-29.9
P352	2022	Female	Ex-smoke	Never	3 days/week	0.34	2.0-4.9	3	<18.5
P353	2019	Female	Never	Former	3 days/week	0.42	2.0-4.9	2	>=30
P354	2022	Female	Never	Former	3 days/week	0.49	2.0-4.9	4	25-29.9
P355	2022	Female	Never	Former	3 days/week	0.44	2.0-4.9	3	23-24.9
P356	2019	Female	Ex-smoke	Former	3 days/week	0.32	2.0-4.9	4	18.5-22.9
P357	2019	Female	Never	Occasionally	3 days/week	0.34	2.0-4.9	3	<18.5
P358	2019	Female	Never	Occasionally	3 days/week	0.42	2.0-4.9	3	23-24.9
P359	2022	Female	Never	Occasionally	3 days/week	0.3	2.0-4.9	3	<18.5
P360	2019	Female	Ex-smoke	Occasionally	3 days/week	0.46	2.0-4.9	2	>=30
P361	2022	Female	Ex-smoke	Occasionally	3 days/week	0.28	2.0-4.9	3	18.5-22.9
P362	2019	Female	Never	Never	4-6 days/week	0.49	2.0-4.9	3	23-24.9
P363	2022	Female	Never	Never	4-6 days/week	0.39	2.0-4.9	3	25-29.9
P364	2022	Female	Never	Never	4-6 days/week	0.18	2.0-4.9	3	18.5-22.9
P365	2022	Female	Never	Never	4-6 days/week	0.47	2.0-4.9	3	18.5-22.9
P366	2022	Female	Ex-smoke	Never	4-6 days/week	0.23	2.0-4.9	4	25-29.9
P367	2019	Female	Never	Former	4-6 days/week	0.33	2.0-4.9	4	23-24.9
P368	2022	Female	Never	Former	4-6 days/week	0.29	2.0-4.9	3	<18.5
P369	2022	Female	Never	Former	4-6 days/week	0.32	2.0-4.9	3	18.5-22.9
P370	2022	Female	Never	Occasionally	4-6 days/week	0.33	2.0-4.9	2	23-24.9
P371	2022	Female	Never	Occasionally	4-6 days/week	0.38	2.0-4.9	3	25-29.9
P372	2022	Female	Never	Occasionally	4-6 days/week	0.41	2.0-4.9	3	23-24.9
P373	2022	Female	Never	Occasionally	4-6 days/week	0.44	2.0-4.9	3	23-24.9
P374	2019	Female	Never	Never	7 days/week	0.42	2.0-4.9	3	<18.5
P375	2019	Female	Never	Never	7 days/week	0.46	2.0-4.9	3	23-24.9
P376	2019	Female	Never	Never	7 days/week	0.27	2.0-4.9	4	25-29.9
P377	2019	Female	Never	Never	7 days/week	0.4	2.0-4.9	3	<18.5
P378	2022	Female	Never	Never	7 days/week	0.32	2.0-4.9	3	23-24.9
P379	2022	Female	Never	Never	7 days/week	0.47	2.0-4.9	3	23-24.9
P380	2022	Female	Never	Never	7 days/week	0.48	2.0-4.9	4	25-29.9
P381	2022	Female	Never	Never	7 days/week	0.43	2.0-4.9	3	25-29.9
P382	2022	Female	Never	Never	7 days/week	0.34	2.0-4.9	3	18.5-22.9
P383	2022	Female	Never	Never	7 days/week	0.46	2.0-4.9	3	23-24.9
P384	2022	Female	Never	Never	7 days/week	0.31	2.0-4.9	3	18.5-22.9
P385	2019	Female	Ex-smoke	Never	7 days/week	0.35	2.0-4.9	3	18.5-22.9
P386	2022	Female	Ex-smoke	Never	7 days/week	0.23	2.0-4.9	4	25-29.9
P387	2022	Female	Ex-smoke	Never	7 days/week	0.32	2.0-4.9	3	25-29.9
P388	2019	Female	Never	Former	7 days/week	0.46	2.0-4.9	3	23-24.9
P389	2022	Female	Never	Former	7 days/week	0.38	2.0-4.9	3	18.5-22.9
P390	2019	Female	current	Former	7 days/week	0.47	2.0-4.9	3	25-29.9
P391	2019	Female	Never	Occasionally	7 days/week	0.31	2.0-4.9	3	25-29.9
P392	2019	Female	Never	Occasionally	7 days/week	0.32	2.0-4.9	2	18.5-22.9
P393	2019	Female	Never	Occasionally	7 days/week	0.4	2.0-4.9	2	23-24.9
P001	2019	Female	Never	Occasionally	7 days/week	0.45	2.0-4.9	3	18.5-22.9
P002	2022	Female	Never	Occasionally	7 days/week	0.46	2.0-4.9	3	<18.5
P003	2022	Female	Never	Occasionally	7 days/week	0.39	2.0-4.9	2	25-29.9
P004	2022	Female	Never	Occasionally	7 days/week	0.34	2.0-4.9	3	18.5-22.9
P005	2022	Female	Never	Occasionally	7 days/week	0.55	2.0-4.9	4	23-24.9
P006	2019	Female	Ex-smoke	Occasionally	7 days/week	0.37	2.0-4.9	2	18.5-22.9
P007	2019	Female	Ex-smoke	Occasionally	7 days/week	0.26	2.0-4.9	3	25-29.9
P008	2019	Male	Never	Never	0 days/week	0.53	5.0-9.9	3	23-24.9
P009	2019	Male	Never	Never	0 days/week	0.46	5.0-9.9	2	18.5-22.9
P010	2019	Male	Never	Never	0 days/week	0.43	5.0-9.9	4	18.5-22.9
P011	2022	Male	Never	Never	0 days/week	0.52	5.0-9.9	2	25-29.9
P012	2019	Female	Never	Never	0 days/week	0.41	5.0-9.9	4	18.5-22.9
P013	2019	Female	Never	Never	0 days/week	0.3	5.0-9.9	3	25-29.9
P014	2019	Female	Never	Never	0 days/week	0.38	5.0-9.9	3	23-24.9
P015	2019	Female	Never	Never	0 days/week	0.22	5.0-9.9	4	>=30
P016	2019	Female	Never	Never	0 days/week	0.46	5.0-9.9	4	25-29.9
P017	2019	Female	Never	Never	0 days/week	0.5	5.0-9.9	3	25-29.9
P018	2019	Female	Never	Never	0 days/week	0.36	5.0-9.9	3	18.5-22.9
P019	2019	Female	Never	Never	0 days/week	0.4	5.0-9.9	3	>=30
P020	2019	Female	Never	Never	0 days/week	0.28	5.0-9.9	4	23-24.9
P021	2019	Female	Never	Never	0 days/week	0.2	5.0-9.9	4	23-24.9
P022	2019	Female	Never	Never	0 days/week	0.35	5.0-9.9	3	18.5-22.9
P023	2019	Female	Never	Never	0 days/week	0.42	5.0-9.9	2	25-29.9
P024	2019	Female	Never	Never	0 days/week	0.41	5.0-9.9	3	25-29.9
P025	2019	Female	Never	Never	0 days/week	0.39	5.0-9.9	3	<18.5
P026	2019	Female	Never	Never	0 days/week	0.4	5.0-9.9	2	23-24.9
P027	2019	Female	Never	Never	0 days/week	0.52	5.0-9.9	2	25-29.9
P028	2019	Female	Never	Never	0 days/week	0.35	5.0-9.9	3	23-24.9
P029	2019	Female	Never	Never	0 days/week	0.4	5.0-9.9	3	23-24.9
P030	2019	Female	Never	Never	0 days/week	0.48	5.0-9.9	2	25-29.9
P031	2019	Female	Never	Never	0 days/week	0.35	5.0-9.9	3	23-24.9
P032	2019	Female	Never	Never	0 days/week	0.28	5.0-9.9	3	25-29.9
P033	2019	Female	Never	Never	0 days/week	0.43	5.0-9.9	2	<18.5
P034	2019	Female	Never	Never	0 days/week	0.49	5.0-9.9	3	18.5-22.9
P035	2019	Female	Never	Never	0 days/week	0.34	5.0-9.9	3	18.5-22.9
P036	2019	Female	Never	Never	0 days/week	0.41	5.0-9.9	3	>=30
P037	2019	Female	Never	Never	0 days/week	0.42	5.0-9.9	2	<18.5
P038	2019	Female	Never	Never	0 days/week	0.46	5.0-9.9	2	18.5-22.9
P039	2019	Female	Never	Never	0 days/week	0.36	5.0-9.9	2	18.5-22.9
P040	2019	Female	Never	Never	0 days/week	0.42	5.0-9.9	2	18.5-22.9
P041	2019	Female	Never	Never	0 days/week	0.48	5.0-9.9	2	18.5-22.9
P042	2019	Female	Never	Never	0 days/week	0.47	5.0-9.9	3	25-29.9
P043	2019	Female	Never	Never	0 days/week	0.25	5.0-9.9	4	23-24.9
P044	2019	Female	Never	Never	0 days/week	0.42	5.0-9.9	3	>=30
P045	2019	Female	Never	Never	0 days/week	0.41	5.0-9.9	3	18.5-22.9
P046	2019	Female	Never	Never	0 days/week	0.31	5.0-9.9	4	25-29.9
P047	2019	Female	Never	Never	0 days/week	0.29	5.0-9.9	4	18.5-22.9
P048	2019	Female	Never	Never	0 days/week	0.4	5.0-9.9	2	23-24.9
P049	2019	Female	Never	Never	0 days/week	0.27	5.0-9.9	4	25-29.9
P050	2019	Female	Never	Never	0 days/week	0.54	5.0-9.9	2	23-24.9
P051	2019	Female	Never	Never	0 days/week	0.44	5.0-9.9	3	23-24.9
P052	2019	Female	Never	Never	0 days/week	0.39	5.0-9.9	3	25-29.9
P053	2019	Female	Never	Never	0 days/week	0.28	5.0-9.9	3	25-29.9
P054	2022	Female	Never	Never	0 days/week	0.38	5.0-9.9	3	23-24.9
P055	2022	Female	Never	Never	0 days/week	0.27	5.0-9.9	4	<18.5
P056	2022	Female	Never	Never	0 days/week	0.33	5.0-9.9	4	25-29.9
P057	2022	Female	Never	Never	0 days/week	0.42	5.0-9.9	4	23-24.9
P058	2022	Female	Never	Never	0 days/week	0.36	5.0-9.9	3	>=30
P059	2022	Female	Never	Never	0 days/week	0.2	5.0-9.9	4	23-24.9
P060	2022	Female	Never	Never	0 days/week	0.32	5.0-9.9	4	23-24.9
P061	2022	Female	Never	Never	0 days/week	0.39	5.0-9.9	4	23-24.9
P062	2022	Female	Never	Never	0 days/week	0.63	5.0-9.9	3	18.5-22.9
P063	2022	Female	Never	Never	0 days/week	0.39	5.0-9.9	3	18.5-22.9
P064	2022	Female	Never	Never	0 days/week	0.3	5.0-9.9	3	23-24.9
P065	2022	Female	Never	Never	0 days/week	0.52	5.0-9.9	3	18.5-22.9
P066	2022	Female	Never	Never	0 days/week	0.18	5.0-9.9	4	25-29.9
P067	2022	Female	Never	Never	0 days/week	0.53	5.0-9.9	3	18.5-22.9
P068	2022	Female	Never	Never	0 days/week	0.59	5.0-9.9	3	18.5-22.9
P069	2022	Female	Never	Never	0 days/week	0.5	5.0-9.9	1	<18.5
P070	2022	Female	Never	Never	0 days/week	0.39	5.0-9.9	3	>=30
P071	2022	Female	Never	Never	0 days/week	0.33	5.0-9.9	4	<18.5
P072	2022	Female	Never	Never	0 days/week	0.29	5.0-9.9	4	18.5-22.9
P073	2022	Female	Never	Never	0 days/week	0.44	5.0-9.9	3	18.5-22.9
P074	2022	Female	Never	Never	0 days/week	0.44	5.0-9.9	3	23-24.9
P075	2022	Female	Never	Never	0 days/week	0.36	5.0-9.9	3	23-24.9
P076	2022	Female	Never	Never	0 days/week	0.29	5.0-9.9	4	18.5-22.9
P077	2022	Female	Never	Never	0 days/week	0.38	5.0-9.9	3	23-24.9
P078	2022	Female	Never	Never	0 days/week	0.43	5.0-9.9	3	23-24.9
P079	2022	Female	Never	Never	0 days/week	0.38	5.0-9.9	2	25-29.9
P080	2022	Female	Never	Never	0 days/week	0.45	5.0-9.9	2	25-29.9
P081	2022	Female	Never	Never	0 days/week	0.2	5.0-9.9	4	25-29.9
P082	2022	Female	Never	Never	0 days/week	0.41	5.0-9.9	4	<18.5
P083	2022	Female	Never	Never	0 days/week	0.51	5.0-9.9	3	18.5-22.9
P084	2022	Female	Never	Never	0 days/week	0.17	5.0-9.9	4	18.5-22.9
P085	2022	Female	Never	Never	0 days/week	0.39	5.0-9.9	3	23-24.9
P086	2022	Female	Never	Never	0 days/week	0.29	5.0-9.9	4	23-24.9
P087	2022	Female	Never	Never	0 days/week	0.38	5.0-9.9	3	25-29.9
P088	2022	Female	Never	Never	0 days/week	0.39	5.0-9.9	3	25-29.9
P089	2022	Female	Never	Never	0 days/week	0.47	5.0-9.9	2	25-29.9
P090	2022	Female	Never	Never	0 days/week	0.22	5.0-9.9	4	18.5-22.9
P091	2022	Female	Never	Never	0 days/week	0.24	5.0-9.9	3	23-24.9
P092	2022	Female	Never	Never	0 days/week	0.44	5.0-9.9	3	<18.5
P093	2019	Female	Ex-smoke	Never	0 days/week	0.25	5.0-9.9	3	18.5-22.9
P094	2019	Female	Ex-smoke	Never	0 days/week	0.24	5.0-9.9	4	23-24.9
P095	2019	Female	Ex-smoke	Never	0 days/week	0.16	5.0-9.9	4	25-29.9
P096	2022	Female	Ex-smoke	Never	0 days/week	0.2	5.0-9.9	3	25-29.9
P097	2022	Female	Ex-smoke	Never	0 days/week	0.17	5.0-9.9	4	25-29.9
P098	2022	Male	current	Never	0 days/week	0.5	5.0-9.9	4	23-24.9
P099	2022	Male	current	Never	0 days/week	0.44	5.0-9.9	4	18.5-22.9
P100	2019	Female	current	Never	0 days/week	0.45	5.0-9.9	3	23-24.9
P101	2019	Female	current	Never	0 days/week	0.33	5.0-9.9	4	18.5-22.9
P102	2019	Female	current	Never	0 days/week	0.34	5.0-9.9	3	23-24.9
P103	2019	Female	current	Never	0 days/week	0.18	5.0-9.9	4	18.5-22.9
P104	2019	Female	current	Never	0 days/week	0.33	5.0-9.9	4	25-29.9
P105	2022	Female	current	Never	0 days/week	0.29	5.0-9.9	4	23-24.9
P106	2022	Female	current	Never	0 days/week	0.32	5.0-9.9	4	>=30
P107	2022	Male	Never	Former	0 days/week	0.44	5.0-9.9	3	25-29.9
P108	2022	Male	Never	Former	0 days/week	0.35	5.0-9.9	4	25-29.9
P109	2019	Female	Never	Former	0 days/week	0.37	5.0-9.9	3	18.5-22.9
P110	2019	Female	Never	Former	0 days/week	0.36	5.0-9.9	3	18.5-22.9
P111	2019	Female	Never	Former	0 days/week	0.31	5.0-9.9	4	25-29.9
P112	2019	Female	Never	Former	0 days/week	0.47	5.0-9.9	2	25-29.9
P113	2019	Female	Never	Former	0 days/week	0.34	5.0-9.9	3	23-24.9
P114	2019	Female	Never	Former	0 days/week	0.35	5.0-9.9	4	23-24.9
P115	2019	Female	Never	Former	0 days/week	0.43	5.0-9.9	2	23-24.9
P116	2022	Female	Never	Former	0 days/week	0.34	5.0-9.9	3	<18.5
P117	2022	Female	Never	Former	0 days/week	0.37	5.0-9.9	2	>=30
P118	2022	Female	Never	Former	0 days/week	0.33	5.0-9.9	3	25-29.9
P119	2022	Female	Never	Former	0 days/week	0.39	5.0-9.9	4	23-24.9
P120	2022	Female	Never	Former	0 days/week	0.35	5.0-9.9	2	18.5-22.9
P121	2022	Female	Never	Former	0 days/week	0.39	5.0-9.9	3	18.5-22.9
P122	2022	Female	Never	Former	0 days/week	0.41	5.0-9.9	3	>=30
P123	2022	Female	Never	Former	0 days/week	0.41	5.0-9.9	2	18.5-22.9
P124	2019	Male	Ex-smoke	Former	0 days/week	0.46	5.0-9.9	4	25-29.9
P125	2019	Male	Ex-smoke	Former	0 days/week	0.49	5.0-9.9	4	25-29.9
P126	2019	Male	Ex-smoke	Former	0 days/week	0.54	5.0-9.9	3	25-29.9
P127	2022	Male	Ex-smoke	Former	0 days/week	0.7	5.0-9.9	1	25-29.9
P128	2022	Male	Ex-smoke	Former	0 days/week	0.53	5.0-9.9	4	23-24.9
P129	2022	Male	Ex-smoke	Former	0 days/week	0.54	5.0-9.9	4	25-29.9
P130	2022	Male	Ex-smoke	Former	0 days/week	0.51	5.0-9.9	4	23-24.9
P131	2022	Male	Ex-smoke	Former	0 days/week	0.51	5.0-9.9	4	18.5-22.9
P132	2022	Male	Ex-smoke	Former	0 days/week	0.57	5.0-9.9	4	23-24.9
P133	2019	Female	Ex-smoke	Former	0 days/week	0.36	5.0-9.9	3	>=30
P134	2022	Female	Ex-smoke	Former	0 days/week	0.21	5.0-9.9	4	25-29.9
P135	2022	Female	Ex-smoke	Former	0 days/week	0.4	5.0-9.9	4	23-24.9
P136	2022	Female	Ex-smoke	Former	0 days/week	0.44	5.0-9.9	4	23-24.9
P137	2019	Male	current	Former	0 days/week	0.46	5.0-9.9	3	18.5-22.9
P138	2019	Female	current	Former	0 days/week	0.22	5.0-9.9	4	>=30
P139	2019	Female	current	Former	0 days/week	0.5	5.0-9.9	3	25-29.9
P140	2022	Female	current	Former	0 days/week	0.43	5.0-9.9	3	18.5-22.9
P141	2022	Female	current	Former	0 days/week	0.38	5.0-9.9	3	23-24.9
P142	2019	Male	Never	Occasionally	0 days/week	0.39	5.0-9.9	2	23-24.9
P143	2019	Male	Never	Occasionally	0 days/week	0.49	5.0-9.9	3	23-24.9
P144	2019	Male	Never	Occasionally	0 days/week	0.41	5.0-9.9	3	>=30
P145	2022	Male	Never	Occasionally	0 days/week	0.51	5.0-9.9	2	25-29.9
P146	2019	Female	Never	Occasionally	0 days/week	0.39	5.0-9.9	2	23-24.9
P147	2019	Female	Never	Occasionally	0 days/week	0.37	5.0-9.9	3	18.5-22.9
P148	2019	Female	Never	Occasionally	0 days/week	0.44	5.0-9.9	3	18.5-22.9
P149	2019	Female	Never	Occasionally	0 days/week	0.51	5.0-9.9	2	25-29.9
P150	2019	Female	Never	Occasionally	0 days/week	0.48	5.0-9.9	2	23-24.9
P151	2019	Female	Never	Occasionally	0 days/week	0.36	5.0-9.9	3	25-29.9
P152	2019	Female	Never	Occasionally	0 days/week	0.43	5.0-9.9	4	25-29.9
P153	2019	Female	Never	Occasionally	0 days/week	0.43	5.0-9.9	2	25-29.9
P154	2019	Female	Never	Occasionally	0 days/week	0.45	5.0-9.9	2	25-29.9
P155	2022	Female	Never	Occasionally	0 days/week	0.53	5.0-9.9	2	25-29.9
P156	2022	Female	Never	Occasionally	0 days/week	0.39	5.0-9.9	3	<18.5
P157	2022	Female	Never	Occasionally	0 days/week	0.53	5.0-9.9	2	23-24.9
P158	2022	Female	Never	Occasionally	0 days/week	0.43	5.0-9.9	2	25-29.9
P159	2022	Female	Never	Occasionally	0 days/week	0.29	5.0-9.9	3	18.5-22.9
P160	2022	Female	Never	Occasionally	0 days/week	0.46	5.0-9.9	2	18.5-22.9
P161	2022	Female	Never	Occasionally	0 days/week	0.5	5.0-9.9	2	23-24.9
P162	2019	Male	Ex-smoke	Occasionally	0 days/week	0.39	5.0-9.9	4	>=30
P163	2022	Male	Ex-smoke	Occasionally	0 days/week	0.36	5.0-9.9	4	23-24.9
P164	2019	Male	current	Occasionally	0 days/week	0.57	5.0-9.9	1	25-29.9
P165	2019	Male	current	Occasionally	0 days/week	0.45	5.0-9.9	4	25-29.9
P166	2019	Male	current	Occasionally	0 days/week	0.47	5.0-9.9	4	<18.5
P167	2019	Male	current	Occasionally	0 days/week	0.54	5.0-9.9	3	>=30
P168	2019	Male	current	Occasionally	0 days/week	0.52	5.0-9.9	3	18.5-22.9
P169	2019	Male	current	Occasionally	0 days/week	0.39	5.0-9.9	3	>=30
P170	2019	Male	current	Occasionally	0 days/week	0.49	5.0-9.9	4	23-24.9
P171	2022	Male	current	Occasionally	0 days/week	0.48	5.0-9.9	4	18.5-22.9
P172	2022	Male	current	Occasionally	0 days/week	0.46	5.0-9.9	3	25-29.9
P173	2022	Male	current	Occasionally	0 days/week	0.43	5.0-9.9	4	18.5-22.9
P174	2022	Male	current	Occasionally	0 days/week	0.59	5.0-9.9	3	23-24.9
P175	2022	Male	current	Occasionally	0 days/week	0.49	5.0-9.9	4	>=30
P176	2019	Female	current	Occasionally	0 days/week	0.34	5.0-9.9	1	>=30
P177	2019	Female	current	Occasionally	0 days/week	0.37	5.0-9.9	3	23-24.9
P178	2019	Female	current	Occasionally	0 days/week	0.3	5.0-9.9	3	18.5-22.9
P179	2022	Female	current	Occasionally	0 days/week	0.34	5.0-9.9	3	18.5-22.9
P180	2022	Female	current	Occasionally	0 days/week	0.38	5.0-9.9	3	25-29.9
P181	2022	Male	current	Every day	0 days/week	0.49	5.0-9.9	4	18.5-22.9
P182	2022	Male	Never	Never	< 3 days/week	0.57	5.0-9.9	3	25-29.9
P183	2022	Male	Never	Never	< 3 days/week	0.47	5.0-9.9	4	<18.5
P184	2019	Female	Never	Never	< 3 days/week	0.36	5.0-9.9	3	18.5-22.9
P185	2019	Female	Never	Never	< 3 days/week	0.27	5.0-9.9	3	25-29.9
P186	2019	Female	Never	Never	< 3 days/week	0.43	5.0-9.9	4	18.5-22.9
P187	2019	Female	Never	Never	< 3 days/week	0.42	5.0-9.9	2	18.5-22.9
P188	2019	Female	Never	Never	< 3 days/week	0.41	5.0-9.9	2	23-24.9
P189	2019	Female	Never	Never	< 3 days/week	0.33	5.0-9.9	4	18.5-22.9
P190	2019	Female	Never	Never	< 3 days/week	0.22	5.0-9.9	3	25-29.9
P191	2019	Female	Never	Never	< 3 days/week	0.49	5.0-9.9	1	18.5-22.9
P192	2019	Female	Never	Never	< 3 days/week	0.34	5.0-9.9	3	18.5-22.9
P193	2019	Female	Never	Never	< 3 days/week	0.44	5.0-9.9	3	>=30
P194	2019	Female	Never	Never	< 3 days/week	0.4	5.0-9.9	4	23-24.9
P195	2019	Female	Never	Never	< 3 days/week	0.44	5.0-9.9	2	18.5-22.9
P196	2019	Female	Never	Never	< 3 days/week	0.35	5.0-9.9	3	25-29.9
P197	2019	Female	Never	Never	< 3 days/week	0.41	5.0-9.9	2	23-24.9
P198	2019	Female	Never	Never	< 3 days/week	0.31	5.0-9.9	3	18.5-22.9
P199	2019	Female	Never	Never	< 3 days/week	0.35	5.0-9.9	3	23-24.9
P200	2019	Female	Never	Never	< 3 days/week	0.2	5.0-9.9	4	18.5-22.9
P201	2019	Female	Never	Never	< 3 days/week	0.37	5.0-9.9	4	18.5-22.9
P202	2019	Female	Never	Never	< 3 days/week	0.56	5.0-9.9	2	18.5-22.9
P203	2019	Female	Never	Never	< 3 days/week	0.28	5.0-9.9	4	>=30
P204	2019	Female	Never	Never	< 3 days/week	0.44	5.0-9.9	2	23-24.9
P205	2019	Female	Never	Never	< 3 days/week	0.34	5.0-9.9	4	18.5-22.9
P206	2019	Female	Never	Never	< 3 days/week	0.37	5.0-9.9	3	18.5-22.9
P207	2019	Female	Never	Never	< 3 days/week	0.25	5.0-9.9	3	18.5-22.9
P208	2019	Female	Never	Never	< 3 days/week	0.31	5.0-9.9	3	18.5-22.9
P209	2019	Female	Never	Never	< 3 days/week	0.45	5.0-9.9	3	23-24.9
P210	2022	Female	Never	Never	< 3 days/week	0.44	5.0-9.9	4	18.5-22.9
P211	2022	Female	Never	Never	< 3 days/week	0.3	5.0-9.9	3	25-29.9
P212	2022	Female	Never	Never	< 3 days/week	0.27	5.0-9.9	3	23-24.9
P213	2022	Female	Never	Never	< 3 days/week	0.43	5.0-9.9	4	25-29.9
P214	2022	Female	Never	Never	< 3 days/week	0.39	5.0-9.9	3	18.5-22.9
P215	2022	Female	Never	Never	< 3 days/week	0.42	5.0-9.9	4	23-24.9
P216	2022	Female	Never	Never	< 3 days/week	0.46	5.0-9.9	2	25-29.9
P217	2022	Female	Never	Never	< 3 days/week	0.38	5.0-9.9	3	18.5-22.9
P218	2022	Female	Never	Never	< 3 days/week	0.27	5.0-9.9	3	18.5-22.9
P219	2022	Female	Never	Never	< 3 days/week	0.27	5.0-9.9	3	25-29.9
P220	2022	Female	Never	Never	< 3 days/week	0.37	5.0-9.9	3	25-29.9
P221	2022	Female	Never	Never	< 3 days/week	0.43	5.0-9.9	3	25-29.9
P222	2022	Female	Never	Never	< 3 days/week	0.29	5.0-9.9	3	25-29.9
P223	2022	Female	Never	Never	< 3 days/week	0.43	5.0-9.9	2	23-24.9
P224	2022	Female	Never	Never	< 3 days/week	0.6	5.0-9.9	2	23-24.9
P225	2022	Female	Never	Never	< 3 days/week	0.41	5.0-9.9	3	>=30
P226	2022	Female	Never	Never	< 3 days/week	0.46	5.0-9.9	3	25-29.9
P227	2022	Female	Never	Never	< 3 days/week	0.27	5.0-9.9	4	18.5-22.9
P228	2022	Female	Never	Never	< 3 days/week	0.2	5.0-9.9	4	25-29.9
P229	2022	Female	Never	Never	< 3 days/week	0.38	5.0-9.9	2	25-29.9
P230	2022	Female	Never	Never	< 3 days/week	0.45	5.0-9.9	3	25-29.9
P231	2022	Female	Ex-smoke	Never	< 3 days/week	0.25	5.0-9.9	4	18.5-22.9
P232	2022	Female	Ex-smoke	Never	< 3 days/week	0.17	5.0-9.9	4	>=30
P233	2019	Male	current	Never	< 3 days/week	0.48	5.0-9.9	4	25-29.9
P234	2019	Male	current	Never	< 3 days/week	0.46	5.0-9.9	4	25-29.9
P235	2019	Male	Never	Former	< 3 days/week	0.31	5.0-9.9	4	25-29.9
P236	2019	Female	Never	Former	< 3 days/week	0.38	5.0-9.9	3	25-29.9
P237	2019	Female	Never	Former	< 3 days/week	0.43	5.0-9.9	3	18.5-22.9
P238	2019	Female	Never	Former	< 3 days/week	0.33	5.0-9.9	3	25-29.9
P239	2022	Female	Never	Former	< 3 days/week	0.34	5.0-9.9	3	23-24.9
P240	2022	Female	Never	Former	< 3 days/week	0.34	5.0-9.9	4	25-29.9
P241	2022	Female	Never	Former	< 3 days/week	0.57	5.0-9.9	2	23-24.9
P242	2019	Male	Ex-smoke	Former	< 3 days/week	0.34	5.0-9.9	4	<18.5
P243	2019	Male	Ex-smoke	Former	< 3 days/week	0.49	5.0-9.9	3	18.5-22.9
P244	2022	Male	Ex-smoke	Former	< 3 days/week	0.52	5.0-9.9	4	25-29.9
P245	2019	Female	Ex-smoke	Former	< 3 days/week	0.4	5.0-9.9	3	18.5-22.9
P246	2022	Female	Ex-smoke	Former	< 3 days/week	0.43	5.0-9.9	4	23-24.9
P247	2022	Female	Ex-smoke	Former	< 3 days/week	0.3	5.0-9.9	4	18.5-22.9
P248	2022	Male	current	Former	< 3 days/week	0.57	5.0-9.9	3	23-24.9
P249	2019	Male	Never	Occasionally	< 3 days/week	0.58	5.0-9.9	1	25-29.9
P250	2022	Male	Never	Occasionally	< 3 days/week	0.39	5.0-9.9	2	18.5-22.9
P251	2022	Male	Never	Occasionally	< 3 days/week	0.58	5.0-9.9	2	23-24.9
P252	2022	Male	Never	Occasionally	< 3 days/week	0.59	5.0-9.9	3	>=30
P253	2019	Female	Never	Occasionally	< 3 days/week	0.4	5.0-9.9	2	25-29.9
P254	2019	Female	Never	Occasionally	< 3 days/week	0.33	5.0-9.9	3	18.5-22.9
P255	2019	Female	Never	Occasionally	< 3 days/week	0.49	5.0-9.9	1	25-29.9
P256	2022	Female	Never	Occasionally	< 3 days/week	0.37	5.0-9.9	2	25-29.9
P257	2022	Female	Never	Occasionally	< 3 days/week	0.39	5.0-9.9	3	25-29.9
P258	2019	Male	Ex-smoke	Occasionally	< 3 days/week	0.58	5.0-9.9	4	23-24.9
P259	2022	Male	Ex-smoke	Occasionally	< 3 days/week	0.28	5.0-9.9	2	25-29.9
P260	2022	Female	Ex-smoke	Occasionally	< 3 days/week	0.34	5.0-9.9	3	23-24.9
P261	2019	Male	current	Occasionally	< 3 days/week	0.43	5.0-9.9	3	23-24.9
P262	2019	Male	current	Occasionally	< 3 days/week	0.46	5.0-9.9	3	18.5-22.9
P263	2019	Male	current	Occasionally	< 3 days/week	0.49	5.0-9.9	3	25-29.9
P264	2019	Male	current	Occasionally	< 3 days/week	0.51	5.0-9.9	3	25-29.9
P265	2022	Male	current	Occasionally	< 3 days/week	0.46	5.0-9.9	4	25-29.9
P266	2022	Male	current	Occasionally	< 3 days/week	0.37	5.0-9.9	3	25-29.9
P267	2019	Female	current	Occasionally	< 3 days/week	0.42	5.0-9.9	2	18.5-22.9
P268	2019	Male	current	Every day	< 3 days/week	0.75	5.0-9.9	3	18.5-22.9
P269	2022	Male	current	Every day	< 3 days/week	0.55	5.0-9.9	3	<18.5
P270	2019	Female	Never	Never	3 days/week	0.46	5.0-9.9	3	>=30
P271	2019	Female	Never	Never	3 days/week	0.4	5.0-9.9	3	18.5-22.9
P272	2019	Female	Never	Never	3 days/week	0.48	5.0-9.9	2	25-29.9
P273	2022	Female	Never	Never	3 days/week	0.45	5.0-9.9	3	18.5-22.9
P274	2022	Female	Never	Never	3 days/week	0.47	5.0-9.9	2	>=30
P275	2022	Female	Never	Never	3 days/week	0.36	5.0-9.9	3	<18.5
P276	2022	Female	Never	Never	3 days/week	0.26	5.0-9.9	4	18.5-22.9
P277	2022	Female	Never	Never	3 days/week	0.42	5.0-9.9	3	25-29.9
P278	2022	Female	Ex-smoke	Never	3 days/week	0.33	5.0-9.9	4	>=30
P279	2022	Female	current	Never	3 days/week	0.13	5.0-9.9	4	18.5-22.9
P280	2022	Male	Never	Former	3 days/week	0.44	5.0-9.9	3	18.5-22.9
P281	2019	Female	Never	Former	3 days/week	0.33	5.0-9.9	4	>=30
P282	2022	Female	Never	Former	3 days/week	0.29	5.0-9.9	4	23-24.9
P283	2019	Male	Ex-smoke	Former	3 days/week	0.48	5.0-9.9	4	18.5-22.9
P284	2022	Male	Ex-smoke	Former	3 days/week	0.3	5.0-9.9	4	18.5-22.9
P285	2019	Female	Ex-smoke	Former	3 days/week	0.31	5.0-9.9	4	18.5-22.9
P286	2019	Male	Never	Occasionally	3 days/week	0.47	5.0-9.9	2	<18.5
P287	2019	Male	Never	Occasionally	3 days/week	0.51	5.0-9.9	3	18.5-22.9
P288	2019	Female	Never	Occasionally	3 days/week	0.39	5.0-9.9	2	18.5-22.9
P289	2019	Male	Ex-smoke	Occasionally	3 days/week	0.36	5.0-9.9	2	25-29.9
P290	2019	Female	current	Occasionally	3 days/week	0.4	5.0-9.9	3	<18.5
P291	2022	Female	current	Occasionally	3 days/week	0.42	5.0-9.9	3	25-29.9
P292	2019	Female	Never	Never	4-6 days/week	0.33	5.0-9.9	3	25-29.9
P293	2019	Female	Never	Never	4-6 days/week	0.42	5.0-9.9	3	18.5-22.9
P294	2022	Female	Never	Never	4-6 days/week	0.35	5.0-9.9	4	<18.5
P295	2022	Female	Never	Never	4-6 days/week	0.34	5.0-9.9	4	25-29.9
P296	2022	Female	Never	Never	4-6 days/week	0.32	5.0-9.9	3	25-29.9
P297	2019	Female	Ex-smoke	Never	4-6 days/week	0.31	5.0-9.9	4	25-29.9
P298	2022	Female	Never	Former	4-6 days/week	0.42	5.0-9.9	2	18.5-22.9
P299	2022	Female	Never	Occasionally	4-6 days/week	0.39	5.0-9.9	3	25-29.9
P300	2022	Female	Never	Occasionally	4-6 days/week	0.47	5.0-9.9	3	23-24.9
P301	2019	Female	Never	Never	7 days/week	0.32	5.0-9.9	3	23-24.9
P302	2019	Female	Never	Never	7 days/week	0.34	5.0-9.9	4	18.5-22.9
P303	2019	Female	Never	Never	7 days/week	0.47	5.0-9.9	2	18.5-22.9
P304	2019	Female	Never	Never	7 days/week	0.43	5.0-9.9	4	23-24.9
P305	2019	Female	Never	Never	7 days/week	0.4	5.0-9.9	3	23-24.9
P306	2019	Female	Never	Never	7 days/week	0.29	5.0-9.9	4	18.5-22.9
P307	2019	Female	Never	Never	7 days/week	0.4	5.0-9.9	4	18.5-22.9
P308	2019	Female	Never	Never	7 days/week	0.33	5.0-9.9	3	18.5-22.9
P309	2019	Female	Never	Never	7 days/week	0.42	5.0-9.9	2	18.5-22.9
P310	2019	Female	Never	Never	7 days/week	0.37	5.0-9.9	3	25-29.9
P311	2019	Female	Never	Never	7 days/week	0.46	5.0-9.9	3	25-29.9
P312	2022	Female	Never	Never	7 days/week	0.28	5.0-9.9	4	<18.5
P313	2022	Female	Never	Never	7 days/week	0.45	5.0-9.9	3	25-29.9
P314	2022	Female	Never	Never	7 days/week	0.41	5.0-9.9	4	25-29.9
P315	2022	Female	Never	Never	7 days/week	0.38	5.0-9.9	3	25-29.9
P316	2022	Female	Never	Never	7 days/week	0.38	5.0-9.9	3	<18.5
P317	2022	Female	Never	Never	7 days/week	0.42	5.0-9.9	3	18.5-22.9
P318	2022	Female	Never	Never	7 days/week	0.27	5.0-9.9	4	<18.5
P319	2022	Female	Never	Never	7 days/week	0.34	5.0-9.9	3	18.5-22.9
P320	2022	Female	Never	Never	7 days/week	0.36	5.0-9.9	3	23-24.9
P321	2022	Female	Never	Never	7 days/week	0.41	5.0-9.9	2	23-24.9
P322	2022	Female	Never	Never	7 days/week	0.23	5.0-9.9	4	>=30
P323	2022	Female	Never	Never	7 days/week	0.47	5.0-9.9	3	18.5-22.9
P324	2022	Female	Never	Former	7 days/week	0.37	5.0-9.9	3	18.5-22.9
P325	2022	Female	Never	Former	7 days/week	0.3	5.0-9.9	4	23-24.9
P326	2022	Female	Never	Former	7 days/week	0.31	5.0-9.9	4	25-29.9
P327	2019	Male	Ex-smoke	Former	7 days/week	0.5	5.0-9.9	4	25-29.9
P328	2022	Male	Ex-smoke	Former	7 days/week	0.52	5.0-9.9	4	18.5-22.9
P329	2019	Female	Ex-smoke	Former	7 days/week	0.46	5.0-9.9	4	23-24.9
P330	2022	Female	Ex-smoke	Former	7 days/week	0.38	5.0-9.9	4	<18.5
P331	2019	Female	Never	Occasionally	7 days/week	0.34	5.0-9.9	3	<18.5
P332	2019	Female	Never	Occasionally	7 days/week	0.44	5.0-9.9	2	23-24.9
P333	2022	Female	Never	Occasionally	7 days/week	0.33	5.0-9.9	3	18.5-22.9
P334	2022	Female	Never	Occasionally	7 days/week	0.39	5.0-9.9	2	25-29.9
P335	2022	Female	Never	Occasionally	7 days/week	0.23	5.0-9.9	3	18.5-22.9
P336	2022	Male	Ex-smoke	Occasionally	7 days/week	0.41	5.0-9.9	4	25-29.9
P337	2022	Male	current	Occasionally	7 days/week	0.63	5.0-9.9	3	18.5-22.9
P338	2019	Female	Never	Never	0 days/week	0.38	>=10	3	23-24.9
P339	2019	Female	Never	Never	0 days/week	0.38	>=10	3	25-29.9
P340	2019	Female	Never	Never	0 days/week	0.23	>=10	4	18.5-22.9
P341	2019	Female	Never	Never	0 days/week	0.48	>=10	1	18.5-22.9
P342	2019	Female	Never	Never	0 days/week	0.29	>=10	3	23-24.9
P343	2019	Female	Never	Never	0 days/week	0.5	>=10	2	25-29.9
P344	2019	Female	Never	Never	0 days/week	0.26	>=10	3	25-29.9
P345	2019	Female	Never	Never	0 days/week	0.3	>=10	4	25-29.9
P346	2019	Female	Never	Never	0 days/week	0.31	>=10	3	18.5-22.9
P347	2019	Female	Never	Never	0 days/week	0.27	>=10	3	23-24.9
P348	2022	Female	Never	Never	0 days/week	0.36	>=10	3	25-29.9
P349	2022	Female	Never	Never	0 days/week	0.2	>=10	4	18.5-22.9
P350	2022	Female	Never	Never	0 days/week	0.51	>=10	2	25-29.9
P351	2022	Female	Never	Never	0 days/week	0.21	>=10	4	23-24.9
P352	2022	Female	Never	Never	0 days/week	0.26	>=10	4	<18.5
P353	2019	Female	current	Never	0 days/week	0.22	>=10	4	25-29.9
P354	2022	Female	current	Never	0 days/week	0.19	>=10	4	25-29.9
P355	2022	Female	Never	Former	0 days/week	0.38	>=10	4	18.5-22.9
P356	2022	Male	Ex-smoke	Former	0 days/week	0.39	>=10	4	18.5-22.9
P357	2022	Female	Ex-smoke	Former	0 days/week	0.33	>=10	3	18.5-22.9
P358	2019	Female	Never	Occasionally	0 days/week	0.45	>=10	2	25-29.9
P359	2019	Female	Never	Occasionally	0 days/week	0.36	>=10	2	18.5-22.9
P360	2019	Female	Never	Occasionally	0 days/week	0.48	>=10	1	>=30
P361	2022	Female	Never	Occasionally	0 days/week	0.55	>=10	2	18.5-22.9
P362	2019	Male	Ex-smoke	Occasionally	0 days/week	0.49	>=10	2	23-24.9
P363	2019	Male	Ex-smoke	Occasionally	0 days/week	0.5	>=10	2	23-24.9
P364	2022	Male	Ex-smoke	Occasionally	0 days/week	0.48	>=10	3	25-29.9
P365	2019	Female	Ex-smoke	Occasionally	0 days/week	0.27	>=10	3	18.5-22.9
P366	2019	Male	current	Occasionally	0 days/week	0.38	>=10	2	>=30
P367	2022	Male	current	Occasionally	0 days/week	0.39	>=10	3	25-29.9
P368	2019	Female	Never	Never	< 3 days/week	0.49	>=10	3	<18.5
P369	2019	Female	Never	Never	< 3 days/week	0.36	>=10	2	18.5-22.9
P370	2019	Female	Never	Never	< 3 days/week	0.29	>=10	4	23-24.9
P371	2022	Female	Never	Never	< 3 days/week	0.38	>=10	3	25-29.9
P372	2022	Female	Never	Never	< 3 days/week	0.36	>=10	4	23-24.9
P373	2022	Female	Never	Never	< 3 days/week	0.18	>=10	3	18.5-22.9
P374	2019	Male	Ex-smoke	Former	< 3 days/week	0.4	>=10	4	>=30
P375	2022	Female	Ex-smoke	Former	< 3 days/week	0.35	>=10	4	25-29.9
P376	2019	Male	Never	Occasionally	< 3 days/week	0.55	>=10	3	>=30
P377	2022	Female	Never	Occasionally	< 3 days/week	0.4	>=10	3	<18.5
P378	2022	Female	Never	Occasionally	< 3 days/week	0.44	>=10	2	23-24.9
P379	2022	Female	Never	Occasionally	< 3 days/week	0.47	>=10	2	23-24.9
P380	2022	Male	Never	Occasionally	3 days/week	0.75	>=10	3	23-24.9
P381	2022	Male	Ex-smoke	Occasionally	3 days/week	0.47	>=10	2	25-29.9
P382	2019	Female	Ex-smoke	Former	4-6 days/week	0.39	>=10	3	18.5-22.9
P383	2019	Female	Never	Never	7 days/week	0.38	>=10	3	25-29.9
P384	2022	Female	Never	Never	7 days/week	0.32	>=10	3	23-24.9
P385	2022	Female	Never	Never	7 days/week	0.49	>=10	1	23-24.9
P386	2022	Female	Never	Never	7 days/week	0.4	>=10	4	25-29.9
P387	2022	Female	Never	Never	7 days/week	0.33	>=10	3	25-29.9
P388	2022	Female	Never	Never	7 days/week	0.26	>=10	4	23-24.9
P389	2019	Female	Never	Former	7 days/week	0.38	>=10	3	23-24.9
P390	2022	Female	Never	Former	7 days/week	0.44	>=10	3	23-24.9
P391	2019	Female	Never	Occasionally	7 days/week	0.47	>=10	3	25-29.9
P392	2019	Female	Never	Occasionally	7 days/week	0.44	>=10	2	18.5-22.9
P393	2022	Female	Never	Occasionally	7 days/week	0.33	>=10	3	23-24.9
